# Supplementary material for: Recruitment of two dyneins to an mRNA-dependent Bicaudal D transport complex
Source: eLife. 2018 Jun 26;7:e36306. doi: 10.7554/eLife.36306 (PMC6056235; doi:10.7554/eLife.36306)
Supplement: Figure 1—source data 1. [file elife-36306-fig1-data1.xlsx]

## Sheet: Sheet1
FIGURE 1C
	Number of Association	SEM
DDBcc1	135	10.8459
DDB	14	2.691
BicDcc1 on MT	4	0.72891
BicDcc1 on MT	3	0.9711
FIGURE 1D
	Number of Association	SEM
DD(BicD2N)	416.004	33.2984
DDB	25.4134	5.50621
