# Supplementary material for: Recruitment of two dyneins to an mRNA-dependent Bicaudal D transport complex
Source: eLife. 2018 Jun 26;7:e36306. doi: 10.7554/eLife.36306 (PMC6056235; doi:10.7554/eLife.36306)
Supplement: Figure 4—source data 1. [file elife-36306-fig4-data1.xlsx]

## Sheet: Sheet1
Figure 4B
	YFP-BicD, Qdot(655)-Egl colocalized per um MT	SEM
DDBE	0.00113585	0.000534308
DDBE+k10 mRNA	0.0506091	0.0129623
DDBE+k10 mRNA-no zip	0.0238016	0.00222268
Figure 4C
	Run Frequency (normalized)	SEM
DDE+k10 mRNA	0.076	0.023
DDB+k10 mRNA	0.09	0.034
DDBE	0.203235	0.0372
DDBE+k10 mRNA	1	0.0544
DDBE+k10 mRNA-no zip	0.349198	0.0339
DDBE+ASH1 mRNA	0.432357	0.02782
DDBE+beta-actin mRNA	0.304386	0.0784
