# Supplementary material for: Recruitment of two dyneins to an mRNA-dependent Bicaudal D transport complex
Source: eLife. 2018 Jun 26;7:e36306. doi: 10.7554/eLife.36306 (PMC6056235; doi:10.7554/eLife.36306)
Supplement: Figure 5—source data 1. [file elife-36306-fig5-data1.xlsx]

## Sheet: Sheet1
Figure 5B									Fig.ure 5C
DDBCC1			DDBE+k10 mRNA						DDBCC1				DDBE+k10 mRNA
Speed (µm/s)	Normalized Frequency		Speed (µm/s)	Normalized Frequency					Run Length (µm)	Normalized Frequency		Run Length (µm)	Normalized Frequency
0.1328	0.3415		0.15	0.4348					1.9468	1		1.8986	1
0.2282	0.6951		0.25	0.6957					4.3053	0.7826		4.1782	0.9048
0.3237	1		0.35	0.9457					6.6638	0.5217		6.4577	0.7619
0.4191	0.9756		0.45	1					9.0223	0.1304		8.7373	0.4286
0.5146	0.8171		0.55	0.75					11.3807	0.1304		11.0168	0.0476
0.6101	0.6707		0.65	0.5543					13.7392	0.1304		13.2964	0.1429
0.7055	0.5122		0.75	0.25					16.0977	0.087		15.5759	0.0476
0.801	0.3293		0.85	0.1848					18.4562	0.0435		17.8555	0.0476
0.8964	0.2561		0.95	0.1957
0.9919	0.1951		1.05	0.1739
1.0873	0.0976		1.15	0.1196
1.1828	0.1585		1.25	0.087
1.2783	0.0854		1.35	0.0761
1.3737	0.061		1.45	0
1.4692	0.0366		1.55	0
1.5646	0.0244		1.65	0.0326
1.6601	0.0366
Figure 5D									Figure 5E
DD(BicD2N)			DDBE+k10 mRNA						DD(BicD2N)			DDBE+k10 mRNA
Speed (µm/s)	Normalized Frequency		Speed (µm/s)	Normalized Frequency					Run Length (µm)	Normalized Frequency		Run Length (µm)	Normalized Frequency
0.15	0.6695		0.15	0.3273					1	1		1	1
0.25	0.8559		0.25	0.5727					3	0.95		3	0.875
0.35	1		0.35	0.8182					5	0.62		5	0.5275
0.45	0.822		0.45	1					7	0.3		7	0.42
0.55	0.5212		0.55	0.8364					9	0.2		9	0.3775
0.65	0.2669		0.65	0.4591					11	0.1		11	0.305
0.75	0.25		0.75	0.3682					13	0.1		13	0.2
0.85	0.1229		0.85	0.1955					15	0.05		15	0.1
0.95	0.072		0.95	0.1409					17	0.05		17	0.1
1.05	0.0805		1.05	0.1								19	0.1
1.15	0.0508		1.15	0.0682								21	0.05
1.25	0.0254		1.25	0.0545
1.35	0.0127		1.35	0.0273
1.45	0.0084746		1.45	0.0227
