# Supplementary material for: Recruitment of two dyneins to an mRNA-dependent Bicaudal D transport complex
Source: eLife. 2018 Jun 26;7:e36306. doi: 10.7554/eLife.36306 (PMC6056235; doi:10.7554/eLife.36306)
Supplement: Figure 6—source data 1. [file elife-36306-fig6-data1.xlsx]

## Sheet: Sheet1
Figure 6C						Figure 6D
Speed histogram of single color and dual color runs						Run length distribution of single and dual color runs
	normalized frequency						normzlized frequency
Speed bin (µm/s)	Single color run	Dual color run				Run length bin (µm)	Single color run	Dual color run
0.05	0.117647	0				2	1	1
0.15	0.647059	0.4				6	0.394737	1
0.25	0.588235	1				10	0.315789	0.764706
0.35	0.705882	0.6				14	0.210526	0.352941
0.45	1	0.6				18	0.0789474	0.352941
0.55	0.470588	0.4				22	0.0526316	0.117647
0.65	0.352941	0.9				26	0.0526316	0
0.75	0.117647	1				30	0.0263158	0.0588235
0.85	0.411765	0.7
0.95	0.117647	0.5
1.05	0.176471	0.1
1.15	0	0
1.25	0.0588235	0
1.35	0	0
Figure 6E
Dual-colored Egl (525 or 565 Qdots), with mRNA (Alexa 488-UTP or Andy 647-UTP) mixed in solution and adhered to a glass coverslip
control -525 Labele Egal with 565 Labeled Egal					525 Egal/565Egal/RNA
	525 egal	dual color egal	565 egal			Green egal/RNA	dual color egal/RNA	red egal/RNA
average	0.5453	0.0488	0.406		average	0.3772	0.4059	0.2169
stdev	0.0328	0.0293	0.0472		stdev	0.0919	0.1279	0.0805
number	2415	202	1855		Number	113	59	89
488 RNA/647 RNA on surface
	488 RNA	Dual color RNA	647 RNA
average	0.4802	0.034	0.4858
stdev	0.0373	0.0104	0.0327
number	3424	228	3492
