# Supplementary material for: Recruitment of two dyneins to an mRNA-dependent Bicaudal D transport complex
Source: eLife. 2018 Jun 26;7:e36306. doi: 10.7554/eLife.36306 (PMC6056235; doi:10.7554/eLife.36306)
Supplement: Figure 7—source data 1. [file elife-36306-fig7-data1.xlsx]

## Sheet: Sheet1
Figure 7C
Single-colored				Dual-colored (2 dyneins)
Speed (µm/s)	Normalized Frequency			Speed (µm/s)	Normalized Frequency
0.0581	0.0909
0.1643	0.2909			0.1285	0.1066
0.2706	0.8			0.248	0.3656
0.3768	1			0.3674	0.6067
0.483	0.9545			0.4868	0.84
0.5892	0.45			0.6062	0.927
0.6955	0.3618			0.7257	1
0.8017	0.3182			0.8451	0.7213
0.9079	0.1273			0.9645	0.377
1.0142	0.0727			1.0839	0.1967
1.1204	0.0545			1.2034	0.1239
1.2266	0.0273			1.3228	0.066
1.3328	0.0182			1.4422	0.082
1.4391	0.0273			1.5616	0.0164
1.5453	0.0090909			1.6811	0.0328
Figure 7D
Single-colored				Dual-colored (2 dyneins)
Run Length (µm)	Normalized Frequency			Run Length (µm)	Normalized Frequency
1.9743	1			2.3483	1
4.4771	0.9512			5.2899	0.7143
6.9799	0.35441			8.2315	0.4286
9.4828	0.25			11.1732	0.3571
11.9856	0.175			14.1148	0.2843
14.4884	0.125			17.0564	0.2143
16.9912	0.0625			19.9981	0.1429
				22.8	0.1429
				25	0.0729
