# Supplementary material for: Recruitment of two dyneins to an mRNA-dependent Bicaudal D transport complex
Source: eLife. 2018 Jun 26;7:e36306. doi: 10.7554/eLife.36306 (PMC6056235; doi:10.7554/eLife.36306)
Supplement: Figure 8—source data 1. [file elife-36306-fig8-data1.xlsx]

## Sheet: Sheet1
Figure 8A
DDBE+k10 mRNA-dynein plus LC8				DDBE+k10 mRNA-dynein minus LC8
Speed (µm/s)	Normalized Frequency			Speed (µm/s)	Normalized Frequency
0.15	0.1923			0.15	0.2182
0.25	0.5192			0.25	0.5455
0.35	0.8269			0.35	0.8
0.45	0.9231			0.45	1
0.55	1			0.55	0.7636
0.65	0.6538			0.65	0.8
0.75	0.7115			0.75	0.6
0.85	0.6923			0.85	0.6545
0.95	0.5577			0.95	0.6182
1.05	0.3462			1.05	0.5455
1.15	0.2308			1.15	0.4364
1.25	0.1731			1.25	0.3455
1.35	0.1346			1.35	0.1455
1.45	0.1346			1.45	0.1273
1.55	0.1154			1.55	0.1636
1.65	0.1154			1.65	0.0909
1.75	0.0769			1.75	0.0909
1.85	0.0962			1.85	0.0727
1.95	0.0192			1.95	0.0364
2.05	0.0577			2.05	0.0545
2.15	0.0192			2.15	0
2.25	0.0192			2.25	0
				2.35	0.0182
				2.45	0.0182
Figure 8B
DDBE+k10 mRNA-dynein plus LC8				DDBE+k10 mRNA-dynein minus LC8
Run Length (µm)	Normalized Frequency			Run Length (µm)	Normalized Frequency
1.96	1			1.9345	1
3.9456	0.871			4.7442	0.9091
5.9312	0.6129			7.5539	0.5152
7.9169	0.4839			10.3635	0.2727
9.9025	0.2903			13.1732	0.1818
11.8882	0.2258			15.9828	0.0909
13.8738	0.0645			18.7925	0.0606
15.8595	0.0645			21.6022	0
17.8451	0.0323			24.4118	0.0303
19.8307	0
