# Supplementary material for: Recruitment of two dyneins to an mRNA-dependent Bicaudal D transport complex
Source: eLife. 2018 Jun 26;7:e36306. doi: 10.7554/eLife.36306 (PMC6056235; doi:10.7554/eLife.36306)
Supplement: Figure 9—source data 1. [file elife-36306-fig9-data1.xlsx]

## Sheet: Sheet1
Figure 9B
	Number Moving	SEM
Single k10 mRNA	78.4	10.3
Dual k10 mRNA	4.6	0.51
Figure 9D				Figure 9E-source data 3
DDBE+k10mRNA				DDBE+k10mRNA
Speed (µm/s)	Normalized Frequency			Run Length (µm)	Normalized Frequency
0.15	0.4			1.418	1
0.25	0.68			3.4053	0.863636
0.35	1			5.3926	0.545455
0.45	0.96			7.3799	0.363636
0.55	0.76			9.3672	0.227273
0.65	0.74			11.3545	0.136364
0.75	0.72			13.3418	0.090909
0.85	0.68			15.3292	0.045455
0.95	0.58			17.3165	0.045455
1.05	0.36
1.15	0.24
1.25	0.2
1.35	0.12
1.45	0.08
1.55	0.08
1.65	0.08
1.75	0.04
1.85	0.04
