# Supplementary material for: Recruitment of two dyneins to an mRNA-dependent Bicaudal D transport complex
Source: eLife. 2018 Jun 26;7:e36306. doi: 10.7554/eLife.36306 (PMC6056235; doi:10.7554/eLife.36306)
Supplement: Figure 10—source data 1. [file elife-36306-fig10-data1.xlsx]

## Sheet: Sheet1
Figure 10B
	Number of motile comples-Normalized	SEM
DDBE+k10 mRNA	166	11.4033
DDBEzip	126.088	13.0687
DDBE	31.6727	3.4896
DDB	21.2148	5.4947
Figure 10C
DDBE zip				DDBE+k10 mRNA
Speed (µm/s)	Normalized Frequency			Speed (µm/s)	Normalized Frequency
0.15	0.3875			0.15	0.4762
0.25	0.8			0.25	0.8929
0.35	0.875			0.35	0.9524
0.45	1			0.45	1
0.55	0.9			0.55	0.8333
0.65	0.65			0.65	0.6905
0.75	0.6125			0.75	0.5595
0.85	0.6625			0.85	0.3571
0.95	0.7375			0.95	0.25
1.05	0.6			1.05	0.2024
1.15	0.2125			1.15	0.1071
1.25	0.175			1.25	0.0595
1.35	0.0625			1.35	0.0952
1.45	0.0875			1.45	0.0595
1.55	0.05			1.55	0.0119
1.65	0.0125			1.65	0.0595
1.75	0.0375			1.75	0.0357
1.85	0.025			1.85	0.0119
1.95	0.0125			1.95	0.0119
2.05	0
2.15	0.0125
Figure 10D
DDBE zip				DDBE+k10 mRNA
Run Length (µm)	Normalized Frequency			Run Length (µm)	Normalized Frequency
2.5	1			1.6063	1
7.5	0.55			4.7729	0.7111
12.5	0.25			7.9396	0.3111
17.5	0.125			11.1062	0.1778
22.5	0.075			14.2728	0.0667
27.5	0.05			17.4394	0.0444
32.5	0.025			20.6061	0.0222
37.5	0.025			23.7727	0.0222
